# Supplementary material for: Diagnostic ability of confocal near-infrared reflectance fundus imaging to detect retrograde microcystic maculopathy from chiasm compression. A comparative study with OCT findings
Source: PLoS One. 2021 Jun 24;16(6):e0253323. doi: 10.1371/journal.pone.0253323 (PMC8224958; doi:10.1371/journal.pone.0253323)
Supplement: S1 File — (XLSX) [file pone.0253323.s001.xlsx]

## Sheet: Sheet1
						VISUAL FIELDS			RETINAL NERVE FIBER LAYER			GANGLION CELL LAYER +			INNER NUCLEAR LAYER			PRESENCE MMA ON OCT (AGREEMENT OF TWO EXAMINERS), O=NO, 1=YES				HIPOREFLECTIVE AREAS ON NEAR IR PHOTOGRAPHY (AGREEMENT OF TWO EXAMINERS),0=NO, 1=YES
PATIENTS	GENDER	EYE	AGE	ID for GEE (ONE OR BOTH EYES)	MEAN DEVIATIO	NASAL MEAN DEVIATION	TEMPORAL MEAN DEVIATION	NASAL HEMI-MACULA	TEMP. HEMI-MACULA	TOTAL AVERAGE	NASAL HEMI-MACULA	TEMP. HEMI-MACULA	TOTAL AVERAGE	NASAL HEMI-MACULA	TEMP. HEMI-MACULA	TOTAL AVERAGE		GLOBAL	NASAL HEMI-RETINA	TEMP. HEMI-RETINA		GLOBAL	NASAL HEMI-RETINA	TEMP. HEMI-RETINA
A.M.S.	MALE	OD	57	101	-14.02	-1.57143	-29.8636	35.3384	32.7252	34.0318	49.3857	59.8	54.5929	39.7	34.4714	37.0857		0	0	0		0	0	0
D.L.B.	MALE	OE	50	102	-5.76	-2	-10.5455	37.7972	30.9489	34.373	60.7143	74.9286	67.8214	36.1	30.3286	33.2143		0	0	0		0	0	0
D.L.C.	FEMALE	OD	61	103	-0.88	-0.321429	-1.59091	46.7589	36.2305	41.4947	50.6571	64.3	57.4786	37.7857	28.7429	33.2643		0	0	0		1	1	1
D.L.C.		OE		103	-0.5	0	-1.13636	53.9721	40.5502	47.2611	51.4286	68.5143	59.9714	36.8143	29.9	33.3571		0	0	0		1	1	0
D.R.	FEMALE	OD	59	104	-6	-1.25	-12.0455	46.7589	37.1414	41.9501	61.4571	69.9	65.6786	35.8286	29.9429	32.8857		1	1	1		1	1	1
D.R.		OE		104	-4.86	-1.35714	-9.31818	53.9721	41.6904	47.8312	56.9571	70.6857	63.8214	35.6714	30.3286	33		0	0	0		1	1	0
E.R.L.	MALE	OD	51	105	-3.42	-1.71429	-5.59091	44.7714	36.3082	40.5398	47.2429	72.4143	59.8286	38.9429	31.3286	35.1357		0	0	0		0	0	0
E.R.L.		OE		105	-3.22	-1.92857	-4.86364	48.7415	35.6167	42.1791	46.7857	70.4143	58.6	39.6429	30.8714	35.2571		0	0	0		1	1	0
E.P.N.	MALE	OD	37	106	-13.7	-0.285714	-30.7727	43.1275	36.0966	39.6121	39.3857	50.0571	44.7214	36.3	30.3714	33.3357		0	0	0		0	0	0
E.S.A.	MALE	OD	46	107	-6.22	-2	-11.5909	44.107	30.0973	37.1022	40.5286	66.3143	53.4214	32.9	26.7143	29.8071		0	0	0		1	1	0
E.S.A.		OE		107	-9.86	-2.42857	-19.3182	33.3579	33.3344	33.3462	45.2286	57.6286	51.4286	33.4857	28.3286	30.9071		0	0	0		0	0	0
F.M.T.	FEMALE	OD	17	108	-13.18	-1.92857	-27.5	41.2294	32.5457	36.8876	48.7714	75.9143	62.3429	41.4714	30.9857	36.2286		1	1	0		1	1	1
F.A.C.	MALE	OD	35	109	-19.06	-7.85714	-33.3182	27.9319	28.6813	28.3066	46.2714	53.9571	50.1143	37.1714	34.0571	35.6143		0	0	0		1	1	1
F.A.C.		OE		109	-2.66	-1.14286	-4.59091	45.2519	37.4424	41.3472	59.3429	76.5286	67.9357	37.9	31.3714	34.6357		0	0	0		1	1	1
G.M.B.M.	FEMALE	OD	47	110	-14.44	-6.75	-24.2273	39.3196	33.6147	36.4672	36.3286	38.6714	37.5	50.6857	43	46.8429		1	1	1		1	1	0
I.V.F.	FEMALE	OD	56	111	-13.28	-1	-28.9091	39.9973	38.8625	39.4299	40.0571	62.0286	51.0429	41.5714	30.7571	36.1643		0	0	0		1	1	0
I.V.F.		OE		111	-16.7	-4.78571	-31.8636	36.5098	32.5205	34.5152	34.2286	39.9429	37.0857	41.7286	37.2143	39.4714		1	1	1		1	1	1
I.R.S.	FEMALE	OD	52	112	-13.34	-0.678571	-29.4545	37.3348	33.4296	35.3822	37.2286	64.0714	50.65	41.9429	30.4	36.1714		0	0	0		1	1	1
J.B.B.	MALE	OE	57	113	-13.32	-0.964286	-29.0455	39.8408	30.4843	35.1625	34.6571	47.0571	40.8571	45.9714	38.5571	42.2643		1	1	1		1	1	1
J.A.S.C.	MALE	OD	50	114	0.64	1.60714	-0.590909	42.1297	34.4303	38.28	39.8143	45.9286	42.8714	50.3857	40.8143	45.6		0	0	0		0	0	0
J.C.S.F.	MALE	OD	60	115	-8.38	-1.89286	-16.6364	39.1409	36.5113	37.8261	49.8	58.9	54.35	56.8286	42.0429	49.4357		1	1	1		1	1	0
J.C.S.F.		OE		115	-3	0.107143	-6.95455	39.7546	32.9271	36.3408	54.5143	66.3857	60.45	45.4286	38.6286	42.0286		1	1	0		1	1	1
J.A.N.	MALE	OE	60	116	-14.6	-1.10714	-31.7727	39.0163	34.0495	36.5329	38.1571	59.9	49.0286	37.9143	29.3714	33.6429		0	0	0		0	0	0
J.V.S.	FEMALE	OE	70	117	-6.72	-1.64286	-13.1818	40.0604	38.403	39.2317	43.3143	48	45.6571	45.1143	38.7429	41.9286		1	1	0		0	0	0
M.G.P.C.A.	FEMALE	OE	52	118	-9.72	-1.03571	-20.7727	34.505	35.4459	34.9755	36.7857	47.1143	41.95	43.0714	34.3857	38.7286		1	1	0		1	1	0
M.E.S.	FEMALE	OD	47	119	-19.1	-8.46429	-32.6364	35.0027	29.8853	32.444	70.9	78.2714	74.5857	42.7571	39.6	41.1786		1	1	0		0	0	0
M.P.M.	MALE	OD	45	120	-12.36	-1.60714	-26.0455	42.9154	34.7839	38.8497	85.2429	94.7286	89.9857	44.3571	40.0571	42.2071		1	1	0		1	1	0
R.C.C.	FEMALE	OD	46	121	-4.22	-2.35714	-6.59091	39.1892	32.8091	35.9991	51.9	61.5429	56.7214	34.4857	28.1	31.2929		0	0	0		1	0	1
R.C.C.		OE		121	-1.66	-0.5	-3.13636	36.4375	33.4174	34.9274	48.3286	61.6143	54.9714	34.6	28.7143	31.6571		0	0	0		0	0	0
T.S.	MALE	OD	63	122	-3.28	-0.428571	-6.90909	42.1787	33.0627	37.6207	47.1857	66.5	56.8429	40.1286	30.2857	35.2071		0	0	0		0	0	0
T.M.S.P.	FEMALE	OE	55	123	-3.68	0.0357143	-8.40909	44.9699	34.8046	39.8873	49.5857	69.0429	59.3143	41.6429	32.7857	37.2143		0	0	0		0	0	0
V.C.S.	MALE	OE	38	124	-2.44	0.142857	-5.72727	37.8249	35.2937	36.5593	43.7286	54.0429	48.8857	38.3143	36.8143	37.5643		0	0	0		1	1	1
V.S.	MALE	OD	47	125	-7.56	-2.75	-13.6818	34.4517	29.5541	32.0029	44.3429	48.7571	46.55	45.4714	41.2429	43.3571		0	0	0		1	1	1
V.A.S.A.	FEMALE	OE	44	126	-14.48	-0.964286	-31.6818	40.4024	39.6307	40.0165	34.6571	47.0857	40.8714	49.4286	41.9286	45.6786		1	1	1		1	1	1
						VISUAL FIELDS			RETINAL NERVE FIBER LAYER			GANGLION CELL LAYER +			INNER NUCLEAR LAYER			PRESENCE MMA ON OCT (AGREEMENT OF TWO EXAMINERS), O=NO, 1=YES				HIPOREFLECTIVE AREAS ON NEAR IR PHOTOGRAPHY (AGREEMENT OF TWO EXAMINERS),0=NO, 1=YES
CONTROLS	GENDER	EYE	AGE	ID for GEE	MEAN DEVIATIO	NASAL MEAN DEVIATION	TEMPORAL MEAN DEVIATION	NASAL HEMI-MACULA	TEMP. HEMI-MACULA	TOTAL AVERAGE	NASAL HEMI-MACULA	TEMP. HEMI-MACULA	TOTAL AVERAGE	NASAL HEMI-MACULA	TEMP. HEMI-MACULA	TOTAL AVERAGE		GLOBAL	NASAL HEMI-RETINA	TEMP. HEMI-RETINA		GLOBAL	NASAL HEMI-RETINA	TEMP. HEMI-RETINA
A.M.S.C.	FEMALE	OD	53	201	-0.16	0.0357143	-0.409091	57.9426	34.704	46.3233	73.5636	76.3893	74.9764	33.9028	33.3994	33.6511		0	0	0		0	0	0
A.M.S.C.		OS		201	0.42	0.964286	-0.272727	57.7901	37.7763	47.7832	76.1219	75.7095	75.9157	32.85	32.2318	32.5409		0	0	0		0	0	0
A.P.N.S.S.	FEMALE	OD	52	202	1.18	0.964286	1.45455	51.2832	35.0204	43.1518	66.3912	67.2147	66.803	31.6129	30.6252	31.1191		0	0	0		0	0	0
A.P.N.S.S.		OS		202	1.18	0.964286	1.45455	49.5533	34.5189	42.0361	68.992	69.5226	69.2573	27.4307	28.3084	27.8695		0	0	0		0	0	0
A.C.R.	MALE	OD	51	203	0.74	0.928571	0.5	45.9835	35.8634	40.9235	76.3681	71.463	73.9155	30.8221	28.7797	29.8009		0	0	0		0	0	0
A.C.R.		OS		203	-0.54	-0.75	-0.272727	45.8198	36.039	40.9294	76.8163	71.5222	74.1692	29.8774	29.5888	29.7331		0	0	0		0	0	0
C.L.A.	MALE	OD	37	204	-0.9	-1.10714	-0.636364	48.4475	34.1296	41.2885	79.9012	80.205	80.0531	30.7108	31.0409	30.8758		0	0	0		0	0	0
C.S.	FEMALE	OD	53	205	-0.46	-0.535714	-0.363636	52.4992	35.9395	44.2194	75.4414	76.2393	75.8403	31.0506	32.6924	31.8715		0	0	0		0	0	0
C.S.		OS		205	-1.12	-1.64286	-0.454545	57.6987	36.9038	47.3013	78.5774	76.0894	77.3334	30.8015	31.4464	31.124		0	0	0		0	0	0
D.A.B.	MALE	OD	57	206	0.18	1.03571	-0.909091	58.304	35.4129	46.8584	66.7588	73.6653	70.212	25.4587	25.6536	25.5562		0	0	0		0	0	0
D.A.B.		OS		206	2.16	1.67857	2.77273	58.3834	36.0444	47.2139	66.3297	72.5076	69.4187	24.7782	27.0918	25.935		0	0	0		0	0	0
E.R.	MALE	OD	47	207	0.04	-0.142857	0.272727	60.3447	38.8507	49.5977	81.1567	81.7634	81.46	30.8225	33.0666	31.9445		0	0	0		0	0	0
E.R.		OS		207	-0.02	-0.607143	0.727273	62.3928	39.3232	50.858	79.3916	82.7372	81.0644	30.9713	33.1341	32.0527		0	0	0		0	0	0
E.J.A.	MALE	OD	41	208	0.58	0.392857	0.818182	54.5787	41.571	48.0749	84.9276	83.9422	84.4349	34.0348	31.2602	32.6475		0	0	0		0	0	0
E.J.A.		OS		208	0.78	0.964286	0.545455	53.5134	36.4799	44.9967	79.137	82.3583	80.7476	37.1358	32.0214	34.5786		0	0	0		0	0	0
E.M.A.	MALE	OD	59	209	-0.16	-0.321429	0.0454546	55.3875	38.2121	46.7998	79.066	76.646	77.856	29.5626	30.9795	30.2711		0	0	0		0	0	0
E.M.A.		OS		209	0.86	0.75	1	58.6406	37.2364	47.9385	76.0762	73.5154	74.7958	28.4827	32.2366	30.3596		0	0	0		0	0	0
J.A.M.	MALE	OD	60	210	0.24	0.0357143	0.5	59.9594	39.866	49.9127	75.1737	78.1492	76.6615	29.25	30.1963	29.7232		0	0	0		0	0	0
J.A.M.		OS		210	-0.72	-1.03571	-0.318182	61.1558	41.3813	51.2686	76.6031	75.0658	75.8345	30.8868	30.8771	30.8819		0	0	0		0	0	0
L.C.O.	MALE	OD	51	211	0.2	0.214286	0.181818	57.0724	38.1875	47.6299	74.319	74.3714	74.3452	29.8076	32.3712	31.0894		0	0	0		0	0	0
L.C.O.		OS		211	0.98	1.03571	0.909091	54.88	34.6834	44.7817	73.2023	76.5199	74.8611	30.3742	32.6856	31.5299		0	0	0		0	0	0
M.R.S.	MALE	OD	40	212	-0.12	-0.464286	0.318182	45.7178	32.4846	39.1012	70.0973	72.2875	71.1924	31.0662	30.8101	30.9382		0	0	0		0	0	0
M.A.S.	FEMALE	OS	42	213	0.3	0.285714	0.318182	49.7094	35.1105	42.4099	71.269	71.3578	71.3134	26.7845	29.0957	27.9401		0	0	0		0	0	0
M.D.B.A.	FEMALE	OD	56	214	0.7	0.642857	0.772727	56.4927	33.9589	45.2258	70.3488	74.9179	72.6334	26.5897	30.3681	28.4789		0	0	0		0	0	0
M.D.B.A.		OS		214	0.68	0.5	0.909091	56.5393	39.6453	48.0923	67.9523	68.2464	68.0994	29.09	28.724	28.907		0	0	0		0	0	0
N.P.S.	MALE	OD	49	215	-1.08	-1.39286	-0.681818	53.6592	33.517	43.5881	74.0845	75.8241	74.9543	31.2589	31.9702	31.6146		0	0	0		0	0	0
N.P.S.		OS		215	0.32	0.357143	0.272727	51.0724	34.4904	42.7814	76.8256	73.8864	75.356	31.4117	31.3291	31.3704		0	0	0		0	0	0
P.C.S.F.	MALE	OD	54	216	0.34	0.357143	0.318182	48.2796	34.9607	41.6202	76.7814	73.483	75.1322	31.5981	33.733	32.6656		0	0	0		0	0	0
P.C.S.F.		OS		216	-0.34	-0.642857	0.0454546	51.62	34.4381	43.029	74.7707	78.8595	76.8151	31.9822	30.0325	31.0074		0	0	0		0	0	0
S.A.S.M.S.	FEMALE	OD	59	217	0.12	-0.321429	0.681818	63.244	38.5135	50.8788	80.1021	78.6482	79.3751	26.417	31.0183	28.7176		0	0	0		0	0	0
S.A.S.M.S.		OS		217	0.38	0.321429	0.454545	66.8951	38.4385	52.6668	75.7983	81.285	78.5416	27.5855	31.0694	29.3274		0	0	0		0	0	0
S.D.	MALE	OD	51	218	-0.04	0.107143	-0.227273	58.1106	42.3747	50.2426	78.3092	82.7181	80.5137	27.6736	27.8344	27.754		0	0	0		0	0	0
S.D.		OS		218	0.6	0.857143	0.272727	62.3083	61.3814	61.8449	82.5574	69.9044	76.2309	28.7126	27.9288	28.3207		0	0	0		0	0	0
S.J.S.	FEMALE	OD	51	219	0	-0.464286	0.590909	57.0351	38.83	47.9326	78.475	78.423	78.449	28.0443	28.3627	28.2035		0	0	0		0	0	0
S.J.S.		OS		219	1.06	0.714286	1.5	58.923	38.2302	48.5766	79.0466	80.5844	79.8155	28.9674	28.5635	28.7654		0	0	0		0	0	0
W.A.A	MALE	OD	48	220	0.2	-0.0357143	0.5	53.4203	37.5326	45.4765	83.0265	83.1637	83.0951	31.2867	32.3052	31.7959		0	0	0		0	0	0
W.A.A		OS		220	-0.04	-0.285714	0.272727	55.2073	35.9543	45.5808	79.2421	82.4933	80.8677	30.5342	31.6375	31.0858		0	0	0		0	0	0
W.G.S.	MALE	OD	45	221	-0.6	-0.392857	-0.863636	59.7257	39.2164	49.471	78.5594	77.6511	78.1053	26.4681	28.4526	27.4604		0	0	0		0	0	0
W.G.S.		OS		221	-1.02	-0.785714	-1.31818	58.8038	38.4463	48.625	72.2567	73.6893	72.973	28.6507	30.0724	29.3616		0	0	0		0	0	0
W.T.S.	MALE	OD	40	222	0.56	0.642857	0.454545	62.7157	35.7614	49.2385	81.6246	85.878	83.7513	31.4884	34.2582	32.8733		0	0	0		0	0	0
W.T.S.		OS		222	0.62	0.642857	0.590909	64.3717	38.4479	51.4098	80.2702	86.3069	83.2885	31.5759	35.4966	33.5362		0	0	0		0	0	0
